# Supplementary material for: WASP: the World Archives of Species Perception
Source: Database (Oxford). 2023 Feb 28;2023:baad003. doi: 10.1093/database/baad003 (PMC9972524; doi:10.1093/database/baad003)
Supplement: baad003_Supp [file baad003_supp.zip]

Archive with 2 entries (2 files):
- suppl_data/Supporting Information.docx
- Appendices.docx
